# Supplementary material for: Structure–Activity Relationships of Silver(I)- and Gold(I)–NHC Complexes Reveal Distinctly Different Responses of Cisplatin-Resistant Ovarian Cancer to Bis-NHC–Gold(I) Derivatives
Source: J Med Chem. 2026 Jan 27;69(3):2462–80. doi: 10.1021/acs.jmedchem.5c02355 (PMC12910662; doi:10.1021/acs.jmedchem.5c02355)
Supplement: Supplementary file 2 [file jm5c02355_si_002.csv]

Compound	SMILE	TrxR1, IC50 æM	A2780, IC50, æM	A2780/cis, IC50, æM	Hs545 SK, IC50, æM
NHC1-Ag-Br	CN1C=CN(CC2=CC=CC=C2)/C1=[Ag]\Br	0.052 ñ 0.004	0.95 ñ 0.22	0.83 ñ 0.09	22.7 ñ 0.4
NHC1-Au-Br	CN1C=CN(CC2=CC=CC=C2)/C1=[Au]\Br	0.464 ñ 0.162	9.32 ñ 1.25	9.29 ñ 1.50	11.5 ñ 1.2
NHC2-Ag-Br	CN1C(Cl)=C(Cl)N(CC2=CC=CC=C2)/C1=[Ag]\Br	0.039 ñ 0.005	0.58 ñ 0.25	0.62 ñ 0.15	13.5 ñ 1.7
NHC2-Au-Br	CN1C(Cl)=C(Cl)N(CC2=CC=CC=C2)/C1=[Au]\Br	0.046 ñ 0.008	6.09 ñ 0.75	7.55 ñ 0.84	7.74 ñ 0.50
(NHC1)2Ag	CN1C=CN(CC2=CC=CC=C2)C1=[Ag+]=C3N(CC4=CC=CC=C4)C=CN3C	0.086 ñ 0.003	0.90 ñ 0.13	0.84 ñ 0.10	16.8 ñ 1.6
(NHC1)2Au	CN1C=CN(CC2=CC=CC=C2)C1=[Au+]=C3N(CC4=CC=CC=C4)C=CN3C	11.89 ñ 0.44	0.88 ñ 0.09	0.46 ñ 0.11	30.7 ñ 1.4
(NHC2)2Ag	CN1C(Cl)=C(Cl)N(CC2=CC=CC=C2)C1=[Ag+]=C3N(CC4=CC=CC=C4)C(Cl)=C(Cl)N3C	-	-	-	-
(NHC2)2Au	CN1C(Cl)=C(Cl)N(CC2=CC=CC=C2)C1=[Au+]=C3N(CC4=CC=CC=C4)C(Cl)=C(Cl)N3C	0.831 ñ 0.006	1.47 ñ 0.08	1.82 ñ 0.18	4.14 ñ 0.50
